# Supplementary material for: COVID-19-Induced Acute Respiratory Distress Syndrome Treated with Hyperbaric Oxygen: Interim Safety Report from a Randomized Clinical Trial (COVID-19-HBO)
Source: J Clin Med. 2023 Jul 24;12(14):4850. doi: 10.3390/jcm12144850 (PMC10381696; doi:10.3390/jcm12144850)
Supplement: Supplementary file 1 [file jcm-12-04850-s001.zip]

Archive with 1 entries (1 files):
- jcm-2512027-supplementary.pdf
